# Supplementary material for: Enhancing E-Nose Performance via Metal-Oxide Based MEMS Sensor Arrays Optimization and Feature Alignment for Drug Classification
Source: Sensors (Basel). 2025 Feb 28;25(5):1480. doi: 10.3390/s25051480 (PMC11902490; doi:10.3390/s25051480)
Supplement: Supplementary file 1 [file sensors-25-01480-s001.zip]

Archive with 1 entries (1 files):
- sensors-3454020-supplementary.pdf
